# Supplementary material for: Development Trajectories of Fatigue, Quality of Life, and the Ability to Work among Colorectal Cancer Patients in the First Year after Rehabilitation—First Results of the MIRANDA Study
Source: Cancers (Basel). 2023 Jun 13;15(12):3168. doi: 10.3390/cancers15123168 (PMC10296005; doi:10.3390/cancers15123168)
Supplement: Supplementary file 1 [file cancers-15-03168-s001.zip]

Archive with 1 entries (1 files):
- cancers-2445746-supplementary.pdf
